# Supplementary material for: Data-driven identification of plasma metabolite clusters and metabolites of interest for potential detection of early-stage non-small cell lung cancer cases versus cancer-free controls
Source: Cancer Metab. 2022 Oct 12;10:16. doi: 10.1186/s40170-022-00294-9 (PMC9559833; doi:10.1186/s40170-022-00294-9)
Supplement: Supplementary file 3 — Additional file 3: Supplemental File 1. Table of all metabolites by cluster. [file 40170_2022_294_MOESM3_ESM.csv]

Metabolite ID #	ESI mode	Cluster Rep (Y vs N)	Metabolite Name	fold_change	log2_fold_change	NSCLC Cases	CancerFree Controls	p_value
comp_0280_n	neg	N	3a,7a,12a-Trihydroxy-5b-cholestanoic acid	5464.2685	12.415813	0.383739	-12.032074	0.00000000
comp_2124_n	neg	N	Trihydroxycoprostanoic acid	4526.53629	12.144192	0.401215	-11.742977	0.00000000
comp_1154_n	neg	N	Gemfibrozil	6.48E-04	-10.59278	-10.605003	-0.012223	0.00000000
comp_1087_n	neg	N	E-10-Hydroxyamitriptyline	0.001537	-9.345201	-10.192142	-0.846941	0.00000000
comp_1858_n	neg	N	Pyridinoline	0.00205	-8.929823	-9.778365	-0.848542	0.00000000
comp_1949_n	neg	N	Stanozolol	358.065754	8.484081	0.003026	-8.481055	0.00000000
comp_0360_n	neg	N	5,10-Methylene-THF	0.002807	-8.476879	-9.653493	-1.176614	0.00000000
comp_0484_n	neg	N	Androsterone	318.015277	8.312952	0.039309	-8.273643	0.00000000
comp_1057_n	neg	N	Dihydrotestosterone	318.015277	8.312952	0.039309	-8.273643	0.00000000
comp_1099_n	neg	N	Epiandrosterone	318.015277	8.312952	0.039309	-8.273643	0.00000000
comp_1100_n	neg	N	Epietiocholanolone	318.015277	8.312952	0.039309	-8.273643	0.00000000
comp_1128_n	neg	N	Etiocholanolone	318.015277	8.312952	0.039309	-8.273643	0.00000000
comp_0692_n	neg	N	DG(14:0/16:0/0:0)	304.566435	8.250613	-0.55795	-8.808563	0.00000000
comp_0732_n	neg	N	DG(15:0/15:0/0:0)	304.566435	8.250613	-0.55795	-8.808563	0.00000000
comp_0733_n	neg	N	DG(16:0/14:0/0:0)	304.566435	8.250613	-0.55795	-8.808563	0.00000000
comp_0375_n	neg	N	5a-Tetrahydrocorticosterone	244.005456	7.93077	-0.200644	-8.131413	0.00000000
comp_1988_n	neg	N	Tetrahydrocorticosterone	244.005456	7.93077	-0.200644	-8.131413	0.00000000
comp_1992_n	neg	N	Tetrahydrodeoxycortisol	244.005456	7.93077	-0.200644	-8.131413	0.00000000
comp_1509_n	neg	N	PC(16:0/18:2(9Z,12Z))	0.004459	-7.809121	-6.098938	1.710182	0.00000000
comp_0672_n	neg	N	Dehydroepiandrosterone	179.402524	7.487056	-1.120336	-8.607392	0.00000000
comp_0482_n	neg	N	Androstanedione	175.852207	7.45822	-1.145334	-8.603554	0.00000000
comp_1105_n	neg	N	Epitestosterone	175.852207	7.45822	-1.145334	-8.603554	0.00000000
comp_1980_n	neg	N	Testosterone	175.852207	7.45822	-1.145334	-8.603554	0.00000000
comp_0716_n	neg	N	DG(14:1(9Z)/16:1(9Z)/0:0)	163.205711	7.350548	-1.242796	-8.593344	0.00000000
comp_0760_n	neg	N	DG(16:1(9Z)/14:1(9Z)/0:0)	163.205711	7.350548	-1.242796	-8.593344	0.00000000
comp_1976_n	neg	N	Taurodeoxycholic acid	0.006455	-7.275362	-7.264827	0.010535	0.00000000
comp_1973_n	neg	N	Taurochenodesoxycholic acid	0.0065	-7.26539	-7.126738	0.138652	0.00000000
comp_0013_n	neg	N	(S)-b-aminoisobutyric acid	0.007294	-7.099033	-8.393613	-1.294581	0.00000000
comp_0122_n	neg	N	2-Aminoisobutyric acid	0.007294	-7.099033	-8.393613	-1.294581	0.00000000
comp_0210_n	neg	N	3-Aminoisobutanoic acid	0.007294	-7.099033	-8.393613	-1.294581	0.00000000
comp_0641_n	neg	N	D-Alpha-aminobutyric acid	0.007294	-7.099033	-8.393613	-1.294581	0.00000000
comp_1063_n	neg	N	Dimethylglycine	0.007294	-7.099033	-8.393613	-1.294581	0.00000000
comp_1147_n	neg	N	Gamma-Aminobutyric acid	0.007294	-7.099033	-8.393613	-1.294581	0.00000000
comp_1261_n	neg	N	L-Alpha-aminobutyric acid	0.007294	-7.099033	-8.393613	-1.294581	0.00000000
comp_1977_n	neg	N	Tauroursodeoxycholic acid	0.007366	-7.084988	-7.083629	0.001359	0.00000000
comp_0595_n	neg	N	Cholestane-3,7,12,25-tetrol-3-glucuronide	69.995781	6.129196	-2.408703	-8.537899	0.00000000
comp_1816_n	neg	N	PS(18:0/20:3(8Z,11Z,14Z))	66.356021	6.052155	-2.11921	-8.171365	0.00000000
comp_1842_n	neg	N	PS(20:3(8Z,11Z,14Z)/18:0)	66.356021	6.052155	-2.11921	-8.171365	0.00000000
comp_0448_n	neg	N	Acetylisoniazid	0.017721	-5.81842	-7.10961	-1.29119	0.00000000
comp_0121_n	neg	N	1b,3a,12a-Trihydroxy-5b-cholanoic acid	48.079863	5.587361	-0.83529	-6.422651	0.00000000
comp_0600_n	neg	N	Cholic acid	48.079863	5.587361	-0.83529	-6.422651	0.00000000
comp_2149_n	neg	N	Ursocholic acid	48.079863	5.587361	-0.83529	-6.422651	0.00000000
comp_0226_n	neg	N	3-Hydroxymethylantipyrine	0.023505	-5.410863	-7.636429	-2.225566	0.00000000
comp_0663_n	neg	N	D-Tryptophan	0.023505	-5.410863	-7.636429	-2.225566	0.00000000
comp_1357_n	neg	N	m-Cresol	39.313987	5.296971	17.513692	12.216722	0.00000000
comp_1488_n	neg	N	p-Cresol	39.313987	5.296971	17.513692	12.216722	0.00000000
comp_1612_n	neg	N	PGF2a ethanolamide	0.034856	-4.842439	11.776503	16.618942	0.00000000
comp_0281_n	neg	N	3b-Hydroxy-5-cholenoic acid	0.035358	-4.821812	-7.246909	-2.425096	0.00000000
comp_0064_n	neg	N	12S-HHT	27.135846	4.762128	-1.863341	-6.625469	0.00000000
comp_0175_n	neg	N	2,4-Dichlorophenol	25.956058	4.697999	-2.674954	-7.372953	0.00000000
comp_1817_n	neg	N	PS(18:0/20:4(5Z,8Z,11Z,14Z))	0.045082	-4.471309	11.856281	16.32759	0.00000000
comp_1818_n	neg	N	PS(18:0/20:4(8Z,11Z,14Z,17Z))	0.045082	-4.471309	11.856281	16.32759	0.00000000
comp_1828_n	neg	N	PS(18:1(9Z)/20:3(8Z,11Z,14Z))	0.045082	-4.471309	11.856281	16.32759	0.00000000
comp_1843_n	neg	N	PS(20:3(8Z,11Z,14Z)/18:1(9Z))	0.045082	-4.471309	11.856281	16.32759	0.00000000
comp_1849_n	neg	N	PS(20:4(5Z,8Z,11Z,14Z)/18:0)	0.045082	-4.471309	11.856281	16.32759	0.00000000
comp_1382_n	neg	N	Mevalonic acid	21.178655	4.404539	0.165819	-4.23872	0.00000000
comp_2115_n	neg	N	Trifluoroacetic acid	0.047733	-4.388856	-4.700541	-0.311685	0.00000000
comp_1820_n	neg	N	PS(18:0/22:6(4Z,7Z,10Z,13Z,16Z,19Z))	0.052307	-4.25684	11.858519	16.115359	0.00000000
comp_1846_n	neg	N	PS(20:3(8Z,11Z,14Z)/20:3(8Z,11Z,14Z))	0.052307	-4.25684	11.858519	16.115359	0.00000000
comp_1854_n	neg	N	PS(22:6(4Z,7Z,10Z,13Z,16Z,19Z)/18:0)	0.052307	-4.25684	11.858519	16.115359	0.00000000
comp_2133_n	neg	N	Tyramine glucuronide	0.067748	-3.883668	-7.893325	-4.009657	0.00000000
comp_1078_n	neg	N	Donepezil metabolite M4	0.07308	-3.774386	-4.189453	-0.415068	0.00000000
comp_0497_n	neg	N	Atropine	0.07461	-3.744483	-4.159551	-0.415068	0.00000000
comp_2142_n	neg	N	Uric acid	0.079414	-3.654458	-6.026288	-2.37183	0.00000000
comp_1175_n	neg	N	Glycocholic acid	0.081075	-3.624607	-7.667893	-4.043286	0.00000000
comp_0247_n	neg	Y	3-Methyl-2-oxovaleric acid	0.084663	-3.56212	-7.381548	-3.819427	0.00000000
comp_1250_n	neg	N	Ketoleucine	0.084663	-3.56212	-7.381548	-3.819427	0.00000000
comp_1318_n	neg	N	Lithocholyltaurine	0.101627	-3.298651	11.665526	14.964177	0.00000000
comp_1861_n	neg	N	Pyridoxamine	0.10203	-3.292933	-5.850399	-2.557466	0.00000100
comp_1639_n	neg	N	PI(16:0/22:3(10Z,13Z,16Z))	0.105029	-3.251142	-7.649715	-4.398573	0.00000000
comp_1658_n	neg	N	PI(18:0/20:3(5Z,8Z,11Z))	0.105029	-3.251142	-7.649715	-4.398573	0.00000000
comp_1659_n	neg	N	PI(18:0/20:3(8Z,11Z,14Z))	0.105029	-3.251142	-7.649715	-4.398573	0.00000000
comp_1697_n	neg	N	PI(18:2(9Z,12Z)/20:1(11Z))	0.105029	-3.251142	-7.649715	-4.398573	0.00000000
comp_1717_n	neg	N	PI(20:1(11Z)/18:2(9Z,12Z))	0.105029	-3.251142	-7.649715	-4.398573	0.00000000
comp_1725_n	neg	N	PI(20:3(5Z,8Z,11Z)/18:0)	0.105029	-3.251142	-7.649715	-4.398573	0.00000000
comp_1732_n	neg	N	PI(20:3(8Z,11Z,14Z)/18:0)	0.105029	-3.251142	-7.649715	-4.398573	0.00000000
comp_1752_n	neg	N	PI(22:3(10Z,13Z,16Z)/16:0)	0.105029	-3.251142	-7.649715	-4.398573	0.00000000
comp_1469_n	neg	N	Octanoylglucuronide	9.419005	3.235575	-1.028525	-4.2641	0.00000000
comp_1214_n	neg	N	Hydroxycelecoxib	8.780483	3.1343	-3.622991	-6.757291	0.00000100
comp_0627_n	neg	N	Cotinine N-oxide	8.625007	3.108526	-2.288665	-5.397191	0.00000000
comp_1215_n	neg	N	Hydroxycotinine	8.625007	3.108526	-2.288665	-5.397191	0.00000000
comp_0373_n	neg	N	5a-Dihydrotestosterone sulfate	0.119036	-3.070529	-4.485269	-1.414739	0.00000000
comp_2155_n	neg	N	Valproic acid glucuronide	8.324279	3.057325	-1.197701	-4.255026	0.00000000
comp_0486_n	neg	N	Androsterone sulfate	0.121926	-3.035926	-4.450666	-1.414739	0.00000000
comp_0438_n	neg	N	Acetaldehyde	7.595753	2.925193	15.135435	12.210242	0.00000000
comp_1679_n	neg	N	PI(18:1(9Z)/16:0)	0.137919	-2.858109	12.046702	14.904811	0.00000000
comp_1629_n	neg	N	PI(16:0/18:1(11Z))	0.138842	-2.848481	12.046702	14.895183	0.00000000
comp_1630_n	neg	N	PI(16:0/18:1(9Z))	0.138842	-2.848481	12.046702	14.895183	0.00000000
comp_1645_n	neg	N	PI(16:1(9Z)/18:0)	0.138842	-2.848481	12.046702	14.895183	0.00000000
comp_1651_n	neg	N	PI(18:0/16:1(9Z))	0.138842	-2.848481	12.046702	14.895183	0.00000000
comp_1667_n	neg	N	PI(18:1(11Z)/16:0)	0.138842	-2.848481	12.046702	14.895183	0.00000000
comp_0249_n	neg	N	3-Methyladipic acid	6.701808	2.74455	-1.209079	-3.953629	0.00000100
comp_1865_n	neg	N	Pyrocatechol	6.352136	2.667242	14.046727	11.379485	0.00000000
comp_1508_n	neg	N	PC(16:0/16:0)	6.263435	2.646954	14.720815	12.073861	0.00000000
comp_1896_n	neg	N	Retinyl ester	6.143448	2.619049	-1.486031	-4.105079	0.00000000
comp_1415_n	neg	N	N-Desmethylvenlafaxine	5.996041	2.58401	13.880353	11.296343	0.00000000
comp_1093_n	neg	N	Eicosapentaenoic acid	5.895334	2.559573	-1.540786	-4.100359	0.00000100
comp_0397_n	neg	N	7-Ketocholesterol	0.169657	-2.559309	-5.720533	-3.161225	0.00000700
comp_0401_n	neg	N	7a-Hydroxy-cholestene-3-one	0.169657	-2.559309	-5.720533	-3.161225	0.00000700
comp_0528_n	neg	N	Calcidiol	0.169657	-2.559309	-5.720533	-3.161225	0.00000700
comp_0365_n	neg	N	5,8,11-Eicosatrienoic acid	5.863149	2.551676	-4.194766	-6.746442	0.00001800
comp_1538_n	neg	N	PG(18:0/18:1(11Z))	0.171011	-2.54784	11.544658	14.092498	0.00000000
comp_1539_n	neg	N	PG(18:0/18:1(9Z))	0.171011	-2.54784	11.544658	14.092498	0.00000000
comp_1550_n	neg	N	PG(18:1(11Z)/18:0)	0.171011	-2.54784	11.544658	14.092498	0.00000000
comp_1565_n	neg	N	PG(18:1(9Z)/18:0)	0.171011	-2.54784	11.544658	14.092498	0.00000000
comp_0231_n	neg	N	3-Hydroxysuberic acid	5.819432	2.540878	-1.163597	-3.704476	0.00000300
comp_1351_n	neg	N	LysoPC(P-16:0)	0.173446	-2.527443	-2.822251	-0.294808	0.00000000
comp_0414_n	neg	N	8,11,14-Eicosatrienoic acid	5.738808	2.520751	-4.214552	-6.735303	0.00002200
comp_1930_n	neg	N	SM(d18:1/18:1(11Z))	0.174678	-2.517227	12.351788	14.869015	0.00000000
comp_1931_n	neg	N	SM(d18:1/18:1(9Z))	0.175827	-2.507771	12.361244	14.869015	0.00000000
comp_0356_n	neg	N	5-Methoxytryptophol	5.539264	2.469694	15.379847	12.910152	0.00000000
comp_0442_n	neg	N	Acetic acid	0.182313	-2.455513	-2.616993	-0.16148	0.00000000
comp_1323_n	neg	N	LysoPC(15:0)	0.188595	-2.406634	-1.984215	0.422418	0.00000000
comp_2130_n	neg	N	Tuftsin	0.192048	-2.380459	-4.781269	-2.40081	0.00001000
comp_0233_n	neg	N	3-Hydroxytetradecanedioic acid	4.962687	2.311122	-3.424996	-5.736118	0.00021000
comp_0649_n	neg	N	D-Lactic acid	4.610971	2.20507	-0.938406	-3.143477	0.00000300
comp_1167_n	neg	N	Glyceraldehyde	4.610971	2.20507	-0.938406	-3.143477	0.00000300
comp_1220_n	neg	N	Hydroxypropionic acid	4.610971	2.20507	-0.938406	-3.143477	0.00000300
comp_1281_n	neg	N	L-Lactic acid	4.610971	2.20507	-0.938406	-3.143477	0.00000300
comp_1978_n	neg	N	Terbutaline	4.504229	2.17128	-3.915208	-6.086488	0.00043800
comp_1239_n	neg	Y	Isodesmosine	4.192099	2.067673	-0.85087	-2.918543	0.00000000
comp_0215_n	neg	N	3-Hydroxy-cis-5-tetradecenoylcarnitine	0.239239	-2.063474	-4.096831	-2.033357	0.00003300
comp_0294_n	neg	N	4-Heptanone	3.742821	1.904126	-3.84143	-5.745556	0.00120300
comp_1191_n	neg	N	Heptanal	3.742821	1.904126	-3.84143	-5.745556	0.00120300
comp_1928_n	neg	N	SM(d18:1/16:0)	3.656313	1.870389	14.86786	12.997471	0.00000000
comp_1409_n	neg	N	N-Desmethylaminopyrine	3.536343	1.822258	-1.762166	-3.584424	0.00115200
comp_0594_n	neg	N	Chloroform	3.496249	1.805808	-3.328801	-5.134609	0.00096800
comp_1394_n	neg	N	Myristic acid	3.425161	1.776172	-3.986486	-5.762658	0.00274300
comp_1504_n	neg	N	Palmitoleic acid	3.339656	1.739699	-1.689613	-3.429312	0.00155300
comp_0172_n	neg	N	2,3-Diaminopropionic acid	3.32058	1.731435	14.572084	12.840648	0.00000000
comp_1324_n	neg	N	LysoPC(16:0)	0.316251	-1.660859	-1.426879	0.23398	0.00000000
comp_1819_n	neg	N	PS(18:0/22:5(7Z,10Z,13Z,16Z,19Z))	0.321229	-1.638325	12.024636	13.662961	0.00000000
comp_0468_n	neg	N	Alpha-Carotene	3.013318	1.591353	13.261789	11.670436	0.00000000
comp_0500_n	neg	N	B-Carotene	3.013318	1.591353	13.261789	11.670436	0.00000000
comp_1149_n	neg	N	Gamma-CEHC	0.338635	-1.562196	11.77447	13.336666	0.00000000
comp_1233_n	neg	N	Indoxyl sulfate	0.353777	-1.499088	-5.58401	-4.084922	0.01856200
comp_1076_n	neg	N	Dodecanoylcarnitine	0.357848	-1.482581	-2.163964	-0.681383	0.00037500
comp_0681_n	neg	Y	Deoxycholic acid 3-glucuronide	0.364424	-1.456309	-3.532881	-2.076572	0.00364200
comp_0012_n	neg	N	(S)-3,4-Dihydroxybutyric acid	0.365348	-1.452656	-1.811734	-0.359078	0.00001200
comp_0177_n	neg	N	2,4-Dihydroxybutanoic acid	0.365348	-1.452656	-1.811734	-0.359078	0.00001200
comp_0289_n	neg	N	4-Deoxyerythronic acid	0.365348	-1.452656	-1.811734	-0.359078	0.00001200
comp_0290_n	neg	N	4-Deoxythreonic acid	0.365348	-1.452656	-1.811734	-0.359078	0.00001200
comp_0436_n	neg	N	A,b-Dihydroxyisobutyric acid	0.365348	-1.452656	-1.811734	-0.359078	0.00001200
comp_1089_n	neg	N	E-10-Hydroxynortriptyline	0.367306	-1.444947	-2.309963	-0.865016	0.00011600
comp_2118_n	neg	N	Trihexosylceramide (d18:1/16:0)	0.371582	-1.428246	11.361943	12.790189	0.00000000
comp_1824_n	neg	N	PS(18:1(9Z)/18:0)	0.372301	-1.42546	12.110534	13.535994	0.00000000
comp_0022_n	neg	N	1-Methylhistidine	2.685312	1.42509	13.196409	11.771319	0.00000000
comp_0253_n	neg	N	3-Methylhistidine	2.685312	1.42509	13.196409	11.771319	0.00000000
comp_0651_n	neg	N	D-Limonene	2.683157	1.423931	13.37199	11.948059	0.00000000
comp_1353_n	neg	N	LysoPC(P-18:1(9Z))	0.374432	-1.417225	-4.901938	-3.484713	0.01221500
comp_1813_n	neg	N	PS(18:0/18:1(9Z))	0.375535	-1.412981	12.110534	13.523515	0.00000000
comp_0614_n	neg	N	Cocaethylene	0.388571	-1.363752	-3.446438	-2.082686	0.00526800
comp_1927_n	neg	N	SM(d18:1/14:0)	2.567491	1.360359	0.339319	-1.021041	0.00000000
comp_1941_n	neg	N	Soyasapogenol B 3-O-[a-L-rhamnosyl-(1-4)-b-D-galactosyl-(1-4)-b-D-glucuronide]	2.511269	1.328417	12.807908	11.479491	0.00000000
comp_1352_n	neg	N	LysoPC(P-18:0)	0.400341	-1.320698	-1.747664	-0.426966	0.00003700
comp_1146_n	neg	N	Galactosylhydroxylysine	2.339279	1.226064	12.968206	11.742142	0.00000000
comp_1330_n	neg	N	LysoPC(18:2(9Z,12Z))	0.429258	-1.220083	-1.619373	-0.39929	0.00000000
comp_2163_n	neg	N	Vitamin D2 3-glucuronide	2.281579	1.190033	12.614326	11.424293	0.00000000
comp_1772_n	neg	N	Pregnenolone sulfate	0.441294	-1.180188	12.137715	13.317904	0.00000000
comp_0674_n	neg	N	Dehydroepiandrosterone sulfate	0.441966	-1.177993	-2.330459	-1.152466	0.00832400
comp_1982_n	neg	N	Testosterone sulfate	0.441966	-1.177993	-2.330459	-1.152466	0.00832400
comp_1866_n	neg	Y	Pyroglutamic acid	2.208844	1.143292	-1.860404	-3.003695	0.02550300
comp_1453_n	neg	N	Norethynodrel	2.096329	1.067865	-2.186787	-3.254652	0.03388100
comp_0335_n	neg	N	5-Aminopentanoic acid	0.494049	-1.017273	12.764471	13.781744	0.00000000
comp_0511_n	neg	N	Betaine	0.494049	-1.017273	12.764471	13.781744	0.00000000
comp_1070_n	neg	N	Docosahexaenoic acid	1.957095	0.968714	-0.32138	-1.290094	0.00065100
comp_0494_n	neg	N	Argininic acid	0.514314	-0.95928	12.041745	13.001025	0.00000000
comp_1276_n	neg	N	L-Hexanoylcarnitine	1.929269	0.948055	12.588449	11.640394	0.00000000
comp_1195_n	neg	N	Hexanoylcarnitine	1.919761	0.940926	12.58132	11.640394	0.00000000
comp_1457_n	neg	N	Norvaline	0.52433	-0.931453	12.850291	13.781744	0.00000000
comp_0284_n	neg	N	4-(Methylnitrosamino)-1-(3-pyridyl)-1-butanone	0.526438	-0.925664	12.488497	13.414161	0.00000000
comp_1326_n	neg	N	LysoPC(17:0)	0.532548	-0.909017	-0.956343	-0.047325	0.00000000
comp_1354_n	neg	N	LysoPE(20:0/0:0)	0.532548	-0.909017	-0.956343	-0.047325	0.00000000
comp_0422_n	neg	N	9-HODE	0.536872	-0.897351	11.982537	12.879888	0.00000000
comp_1423_n	neg	Y	N1-Acetylspermine	1.846232	0.884584	-2.514072	-3.398656	0.08931400
comp_0612_n	neg	N	Citrulline	0.54493	-0.875858	12.301325	13.177183	0.00000000
comp_1331_n	neg	N	LysoPC(18:3(6Z,9Z,12Z))	0.551912	-0.85749	-1.038633	-0.181143	0.00043600
comp_1332_n	neg	N	LysoPC(18:3(9Z,12Z,15Z))	0.551912	-0.85749	-1.038633	-0.181143	0.00043600
comp_1325_n	neg	N	LysoPC(16:1(9Z))	0.555282	-0.848708	-0.768831	0.079877	0.00000000
comp_1300_n	neg	N	Leucyl-phenylalanine	1.791498	0.841167	-5.293131	-6.134298	0.15333900
comp_1334_n	neg	N	LysoPC(20:0)	0.561916	-0.831574	-2.370004	-1.53843	0.04713000
comp_0061_n	neg	N	12,13-EpOME	0.561947	-0.831493	12.048395	12.879888	0.00000000
comp_0072_n	neg	N	13S-hydroxyoctadecadienoic acid	0.561947	-0.831493	12.048395	12.879888	0.00000000
comp_0428_n	neg	N	9,10-Epoxyoctadecenoic acid	0.561947	-0.831493	12.048395	12.879888	0.00000000
comp_0471_n	neg	N	Alpha-dimorphecolic acid	0.561947	-0.831493	12.048395	12.879888	0.00000000
comp_1946_n	neg	N	Sphingosine 1-phosphate	1.748284	0.80594	0.451687	-0.354253	0.00000000
comp_0190_n	neg	N	24,25-Dihydroxyvitamin D	1.744472	0.80279	12.268017	11.465227	0.00000000
comp_0195_n	neg	N	25,26-dihydroxyvitamin D	1.744472	0.80279	12.268017	11.465227	0.00000000
comp_0529_n	neg	N	Calcitriol	1.744472	0.80279	12.268017	11.465227	0.00000000
comp_1071_n	neg	N	Docosapentaenoic acid	0.581885	-0.781195	-1.360872	-0.579677	0.01927100
comp_0062_n	neg	N	12(13)Ep-9-KODE	1.708742	0.772935	-3.616293	-4.389228	0.19137100
comp_0617_n	neg	N	Coproporphyrin I	0.591143	-0.758421	-2.813209	-2.054787	0.10013900
comp_0618_n	neg	N	Coproporphyrin III	0.591143	-0.758421	-2.813209	-2.054787	0.10013900
comp_0670_n	neg	N	Decanoylcarnitine	0.594628	-0.74994	12.185583	12.935523	0.00000000
comp_1165_n	neg	N	Glutarylcarnitine	1.681496	0.749745	-0.607666	-1.357411	0.01764400
comp_1387_n	neg	N	MG(20:4(5Z,8Z,11Z,14Z)/0:0/0:0)	1.642802	0.716159	-3.553398	-4.269557	0.22007800
comp_0590_n	neg	N	Chenodeoxycholic acid	1.633442	0.707915	0.093415	-0.614501	0.00013700
comp_0680_n	neg	N	Deoxycholic acid	1.633442	0.707915	0.093415	-0.614501	0.00013700
comp_1224_n	neg	N	Hyodeoxycholic acid	1.633442	0.707915	0.093415	-0.614501	0.00013700
comp_1243_n	neg	N	Isoursodeoxycholic acid	1.633442	0.707915	0.093415	-0.614501	0.00013700
comp_2150_n	neg	N	Ursodeoxycholic acid	1.633442	0.707915	0.093415	-0.614501	0.00013700
comp_1968_n	neg	N	Sulfolithocholylglycine	0.614031	-0.703616	-3.669275	-2.965659	0.25346000
comp_1273_n	neg	N	L-Glutamine	0.614253	-0.703095	12.596863	13.299958	0.00007000
comp_2140_n	neg	N	Ureidoisobutyric acid	0.614253	-0.703095	12.596863	13.299958	0.00007000
comp_0355_n	neg	N	5-Methoxydimethyltryptamine	0.614444	-0.702647	12.365571	13.068218	0.00002000
comp_0182_n	neg	Y	20-Carboxy-leukotriene B4	1.622924	0.698595	13.103967	12.405372	0.00001000
comp_1201_n	neg	N	Homo-L-arginine	0.619954	-0.689766	11.440244	12.13001	0.00000000
comp_0469_n	neg	N	Alpha-CEHC	0.623855	-0.680718	-1.185424	-0.504705	0.02127100
comp_1355_n	neg	N	LysoPE(22:6(4Z,7Z,10Z,13Z,16Z,19Z)/0:0)	1.585692	0.665113	0.026044	-0.639069	0.00000400
comp_1136_n	neg	Y	Formaldehyde	1.560779	0.642266	0.106875	-0.535391	0.00556400
comp_1967_n	neg	N	Sulfolithocholic acid	1.560673	0.642168	12.790208	12.14804	0.00000500
comp_0242_n	neg	N	3-Methoxybenzenepropanoic acid	0.645079	-0.632453	12.691883	13.324336	0.00057400
comp_1137_n	neg	N	Fructosamine	0.648426	-0.624985	11.480228	12.105214	0.00000000
comp_1225_n	neg	N	Hypoxanthine	0.650054	-0.621368	11.789829	12.411197	0.00000700
comp_1158_n	neg	N	Glucosamine	0.650181	-0.621086	11.484128	12.105214	0.00000000
comp_2092_n	neg	N	Thienodihydropyridinium	0.650229	-0.62098	11.474769	12.095749	0.00000000
comp_0186_n	neg	N	20a-Dihydroprogesterone	0.656004	-0.608223	-2.691203	-2.08298	0.18781300
comp_0374_n	neg	N	5a-Pregnane-3,20-dione	0.656004	-0.608223	-2.691203	-2.08298	0.18781300
comp_1771_n	neg	N	Pregnenolone	0.656004	-0.608223	-2.691203	-2.08298	0.18781300
comp_1450_n	neg	N	Norcotinine	1.50311	0.58795	13.207004	12.619054	0.00006700
comp_0206_n	neg	N	3-(3,4,5-Trimethoxyphenyl)propanoic acid	0.665982	-0.586445	12.727615	13.31406	0.00169000
comp_0123_n	neg	N	2-Arachidonylglycerol	1.491341	0.57661	-3.678382	-4.254992	0.32659200
comp_0325_n	neg	N	4,5-Di-O-caffeoylquinic acid	0.672146	-0.573153	11.546626	12.119779	0.00000000
comp_1328_n	neg	N	LysoPC(18:1(11Z))	0.673204	-0.570884	-1.22661	-0.655726	0.00099700
comp_1329_n	neg	N	LysoPC(18:1(9Z))	0.673204	-0.570884	-1.22661	-0.655726	0.00099700
comp_0266_n	neg	N	3,4-Di-O-caffeoylquinic acid	0.674177	-0.568801	11.550978	12.119779	0.00000000
comp_0271_n	neg	N	3,5-Di-O-caffeoylquinic acid	0.674177	-0.568801	11.550978	12.119779	0.00000000
comp_0097_n	neg	N	17-alpha-Estradiol-3-glucuronide	0.676056	-0.564786	11.991112	12.555898	0.00014900
comp_0099_n	neg	N	17-beta-Estradiol glucuronide	0.676056	-0.564786	11.991112	12.555898	0.00014900
comp_0100_n	neg	N	17-beta-Estradiol-3-glucuronide	0.676056	-0.564786	11.991112	12.555898	0.00014900
comp_0152_n	neg	N	2-Methoxyestrone 3-glucuronide	0.676056	-0.564786	11.991112	12.555898	0.00014900
comp_2094_n	neg	N	Threonic acid	0.677659	-0.561368	11.784745	12.346113	0.00004100
comp_1336_n	neg	N	LysoPC(20:2(11Z,14Z))	0.678442	-0.559702	-1.564888	-1.005186	0.11053100
comp_1112_n	neg	N	Erythronic acid	0.68109	-0.554083	11.79203	12.346113	0.00005200
comp_0520_n	neg	N	Butanone	0.681661	-0.552874	11.59786	12.150734	0.00000000
comp_1994_n	neg	N	Tetrahydrofuran	0.681661	-0.552874	11.59786	12.150734	0.00000000
comp_1115_n	neg	N	Estradiol-17alpha 3-D-glucuronoside	0.682294	-0.551535	12.004363	12.555898	0.00022600
comp_0113_n	neg	Y	18-Hydroxycortisol	0.684516	-0.546844	11.69041	12.237254	0.00000000
comp_1321_n	neg	N	LysoPC(14:0)	0.684517	-0.546842	-0.661229	-0.114387	0.00031100
comp_1179_n	neg	N	Glycyl-glycine	0.687869	-0.539794	11.905842	12.445636	0.00002900
comp_1264_n	neg	N	L-Asparagine	0.687869	-0.539794	11.905842	12.445636	0.00002900
comp_2141_n	neg	N	Ureidopropionic acid	0.687869	-0.539794	11.905842	12.445636	0.00002900
comp_1317_n	neg	Y	Lithocholic acid glycine conjugate	0.694793	-0.525344	12.22843	12.753775	0.00002900
comp_1173_n	neg	N	Glycochenodeoxycholate-3-sulfate	1.435252	0.521304	12.817621	12.296318	0.00062300
comp_0114_n	neg	N	18-Oxocortisol	1.432394	0.518429	13.034308	12.515879	0.00000000
comp_0165_n	neg	N	2-Phenylglycine	1.429857	0.515871	12.762616	12.246745	0.00218000
comp_0261_n	neg	N	3-Pyridinepropionic acid	1.429857	0.515871	12.762616	12.246745	0.00218000
comp_0286_n	neg	N	4-Acetamidophenol	1.429857	0.515871	12.762616	12.246745	0.00218000
comp_0439_n	neg	N	Acetaminophen	1.429857	0.515871	12.762616	12.246745	0.00218000
comp_1084_n	neg	N	Dopamine quinone	1.429857	0.515871	12.762616	12.246745	0.00218000
comp_1295_n	neg	N	Lactosylceramide (d18:1/12:0)	0.710893	-0.492297	-2.194867	-1.702571	0.27657600
comp_0445_n	neg	N	Acetyl-N-formyl-5-methoxykynurenamine	0.711593	-0.490875	11.830587	12.321462	0.00001100
comp_0476_n	neg	N	Alpha-N-Phenylacetyl-L-glutamine	0.711593	-0.490875	11.830587	12.321462	0.00001100
comp_1955_n	neg	N	Suberylglycine	0.722175	-0.469579	11.791657	12.261236	0.00024200
comp_1490_n	neg	N	p-Cresol sulfate	1.375354	0.459803	-0.623172	-1.082975	0.12448800
comp_1404_n	neg	N	N-Acetylserotonin	0.734173	-0.445808	11.863479	12.309287	0.00001400
comp_1217_n	neg	N	Hydroxylansoprazole	1.356344	0.439723	12.201218	11.761495	0.00001300
comp_1297_n	neg	N	Lansoprazole sulfone	1.356344	0.439723	12.201218	11.761495	0.00001300
comp_1107_n	neg	N	Epsilon-(gamma-Glutamyl)-lysine	0.737708	-0.438878	-1.123739	-0.684861	0.12276700
comp_0380_n	neg	N	6-Dehydrotestosterone glucuronide	0.741246	-0.431976	12.201938	12.633915	0.00303500
comp_0106_n	neg	N	17-Hydroxyprogesterone	1.333184	0.414876	12.055885	11.641008	0.00000500
comp_0683_n	neg	N	Deoxycorticosterone	1.333184	0.414876	12.055885	11.641008	0.00000500
comp_0071_n	neg	N	13,14-Dihydro-15-keto-PGE2	0.757496	-0.400689	11.733143	12.133833	0.00005300
comp_0084_n	neg	N	15-Keto-prostaglandin F2a	0.757496	-0.400689	11.733143	12.133833	0.00005300
comp_0184_n	neg	N	20-Hydroxy-leukotriene B4	0.757496	-0.400689	11.733143	12.133833	0.00005300
comp_1314_n	neg	N	Lipoxin A4	0.757496	-0.400689	11.733143	12.133833	0.00005300
comp_1785_n	neg	N	Prostaglandin D2	0.757496	-0.400689	11.733143	12.133833	0.00005300
comp_1788_n	neg	N	Prostaglandin E2	0.757496	-0.400689	11.733143	12.133833	0.00005300
comp_2095_n	neg	N	Thromboxane A2	0.757496	-0.400689	11.733143	12.133833	0.00005300
comp_0455_n	neg	N	Adrenic acid	1.313069	0.392943	-0.221227	-0.614169	0.08282200
comp_1503_n	neg	N	Palmitic acid	1.311564	0.391289	0.057955	-0.333333	0.00011700
comp_0444_n	neg	N	Acetone	1.303162	0.382017	12.117985	11.735969	0.00088800
comp_1800_n	neg	N	PS(16:0/18:1(9Z))	1.29432	0.372195	12.461843	12.089648	0.00153300
comp_1806_n	neg	N	PS(16:1(9Z)/18:0)	1.29432	0.372195	12.461843	12.089648	0.00153300
comp_1811_n	neg	N	PS(18:0/16:1(9Z))	1.29432	0.372195	12.461843	12.089648	0.00153300
comp_1511_n	neg	N	PE(P-16:0e/0:0)	0.772875	-0.371692	-0.873182	-0.50149	0.15107800
comp_0283_n	neg	N	4-(Methylnitrosamino)-1-(3-pyridyl)-1-butanol	0.773677	-0.370197	11.931831	12.302029	0.00438000
comp_1822_n	neg	N	PS(18:1(9Z)/16:0)	1.282509	0.358969	12.461843	12.102874	0.00238600
comp_1881_n	neg	N	Quinine	0.786379	-0.346704	13.941667	14.288371	0.06818900
comp_1061_n	neg	N	Dimethyl sulfone	1.271235	0.34623	-0.252358	-0.598589	0.06904000
comp_1198_n	neg	N	Hippuric acid	1.258982	0.332258	-4.059069	-4.391327	0.58071300
comp_1410_n	neg	N	N-Desmethylcitalopram	1.258548	0.33176	-0.203638	-0.535399	0.02434000
comp_1880_n	neg	N	Quinidine	0.798172	-0.325228	13.951801	14.277029	0.08335700
comp_0039_n	neg	Y	11-beta-Hydroxyandrosterone-3-glucuronide	1.240615	0.311056	12.405844	12.094788	0.01066900
comp_0105_n	neg	Y	17-Hydroxypregnenolone sulfate	0.812921	-0.298812	11.609857	11.908669	0.00007300
comp_2110_n	neg	N	trans-trans-Muconic acid	0.823525	-0.280115	12.153578	12.433693	0.10426800
comp_0668_n	neg	N	Debrisoquine	0.82647	-0.274965	12.003636	12.278602	0.02074500
comp_1969_n	neg	N	Sumiki's acid	0.8309	-0.267253	12.16644	12.433693	0.12395000
comp_0592_n	neg	N	Chenodeoxycholic acid glycine conjugate	1.199257	0.262141	-0.078714	-0.340855	0.09906400
comp_0682_n	neg	N	Deoxycholic acid glycine conjugate	1.199257	0.262141	-0.078714	-0.340855	0.09906400
comp_1178_n	neg	N	Glycoursodeoxycholic acid	1.199257	0.262141	-0.078714	-0.340855	0.09906400
comp_1950_n	neg	N	Stearic acid	0.834028	-0.261832	-0.718929	-0.457097	0.21447800
comp_1812_n	neg	N	PS(18:0/18:0)	0.844983	-0.243006	12.770763	13.013769	0.11905100
comp_1339_n	neg	N	LysoPC(20:4(5Z,8Z,11Z,14Z))	0.845316	-0.242438	-0.321903	-0.079465	0.06552700
comp_1340_n	neg	N	LysoPC(20:4(8Z,11Z,14Z,17Z))	0.845316	-0.242438	-0.321903	-0.079465	0.06552700
comp_0478_n	neg	N	Aminoacetone	0.861943	-0.214336	12.08807	12.302406	0.15140100
comp_1337_n	neg	N	LysoPC(20:3(5Z,8Z,11Z))	0.862044	-0.214167	-0.401662	-0.187496	0.16340700
comp_1338_n	neg	N	LysoPC(20:3(8Z,11Z,14Z))	0.862044	-0.214167	-0.401662	-0.187496	0.16340700
comp_1335_n	neg	N	LysoPC(20:1(11Z))	0.86726	-0.205463	-1.122267	-0.916804	0.52557600
comp_0015_n	neg	N	1-(alpha-Methyl-4-(2-methylpropyl)benzeneacetate)-beta-D-Glucopyranuronic acid	1.150998	0.202885	12.574126	12.37124	0.13821700
comp_1122_n	neg	N	Estrone	0.875969	-0.191048	-0.659268	-0.46822	0.35702100
comp_1095_n	neg	N	Elaidic acid	1.137148	0.185419	-0.033863	-0.219283	0.39678900
comp_1472_n	neg	N	Oleic acid	1.137148	0.185419	-0.033863	-0.219283	0.39678900
comp_2152_n	neg	N	Vaccenic acid	1.137148	0.185419	-0.033863	-0.219283	0.39678900
comp_1113_n	neg	N	Escitalopram	0.881111	-0.182604	-4.110083	-3.927479	0.75094600
comp_1327_n	neg	N	LysoPC(18:0)	0.88266	-0.180071	-0.839296	-0.659225	0.23193000
comp_0048_n	neg	N	11,12-EpETrE	0.88306	-0.179417	12.251775	12.431192	0.19218600
comp_0050_n	neg	N	11(R)-HETE	0.88306	-0.179417	12.251775	12.431192	0.19218600
comp_0056_n	neg	N	12-HETE	0.88306	-0.179417	12.251775	12.431192	0.19218600
comp_0076_n	neg	N	14,15-Epoxy-5,8,11-eicosatrienoic acid	0.88306	-0.179417	12.251775	12.431192	0.19218600
comp_0077_n	neg	N	14R,15S-EpETrE	0.88306	-0.179417	12.251775	12.431192	0.19218600
comp_0087_n	neg	N	15(S)-HETE	0.88306	-0.179417	12.251775	12.431192	0.19218600
comp_0093_n	neg	N	16(R)-HETE	0.88306	-0.179417	12.251775	12.431192	0.19218600
comp_0103_n	neg	N	17-HETE	0.88306	-0.179417	12.251775	12.431192	0.19218600
comp_0111_n	neg	N	18-Hydroxyarachidonic acid	0.88306	-0.179417	12.251775	12.431192	0.19218600
comp_0185_n	neg	N	20-Hydroxyeicosatetraenoic acid	0.88306	-0.179417	12.251775	12.431192	0.19218600
comp_0338_n	neg	N	5-HETE	0.88306	-0.179417	12.251775	12.431192	0.19218600
comp_0406_n	neg	N	8-HETE	0.88306	-0.179417	12.251775	12.431192	0.19218600
comp_0420_n	neg	N	9-HETE	0.88306	-0.179417	12.251775	12.431192	0.19218600
comp_1991_n	neg	N	Tetrahydrodeoxycorticosterone	1.12146	0.165378	12.585293	12.419916	0.13111600
comp_0364_n	neg	N	5,6-Epoxy-8,11,14-eicosatrienoic acid	0.895055	-0.159951	12.271241	12.431192	0.24589400
comp_0417_n	neg	N	8,9-Epoxyeicosatrienoic acid	0.895055	-0.159951	12.271241	12.431192	0.24589400
comp_0348_n	neg	N	5-Hydroxymethyluracil	1.114327	0.156172	12.805671	12.649499	0.48039700
comp_1345_n	neg	N	LysoPC(22:4(7Z,10Z,13Z,16Z))	1.091439	0.126231	-1.665311	-1.791542	0.75537800
comp_0288_n	neg	N	4-Aminophenol	0.921912	-0.117299	12.060804	12.178102	0.30244600
comp_0512_n	neg	N	Bilirubin	0.927233	-0.108996	-4.557804	-4.448808	0.86127100
comp_1346_n	neg	N	LysoPC(22:5(4Z,7Z,10Z,13Z,16Z))	0.928417	-0.107155	-1.090612	-0.983457	0.72231400
comp_1347_n	neg	N	LysoPC(22:5(7Z,10Z,13Z,16Z,19Z))	0.928417	-0.107155	-1.090612	-0.983457	0.72231400
comp_1421_n	neg	Y	N(6)-Methyllysine	1.076417	0.106237	12.080275	11.974038	0.29377400
comp_1944_n	neg	N	Sphinganine 1-phosphate	0.947798	-0.077349	-5.204322	-5.126974	0.90150300
comp_0493_n	neg	N	Arachidonic acid	1.051609	0.072599	-0.910132	-0.982731	0.80863300
comp_0608_n	neg	N	Cis-8,11,14,17-Eicosatetraenoic acid	1.051609	0.072599	-0.910132	-0.982731	0.80863300
comp_1315_n	neg	N	Lithocholate 3-O-glucuronide	0.952873	-0.069644	-0.287302	-0.217658	0.68587100
comp_0434_n	neg	N	9E,11E-Octadecadienoic acid	0.956489	-0.06418	-0.060342	0.003837	0.76636500
comp_0518_n	neg	N	Bovinic acid	0.956489	-0.06418	-0.060342	0.003837	0.76636500
comp_1309_n	neg	N	Linoelaidic acid	0.956489	-0.06418	-0.060342	0.003837	0.76636500
comp_1310_n	neg	N	Linoleic acid	0.956489	-0.06418	-0.060342	0.003837	0.76636500
comp_0158_n	neg	N	2-Nonenal	0.956774	-0.06375	-0.024987	0.038764	0.74279100
comp_1341_n	neg	N	LysoPC(20:5(5Z,8Z,11Z,14Z,17Z))	1.042806	0.060471	-0.578813	-0.639284	0.78551900
comp_1348_n	neg	N	LysoPC(22:6(4Z,7Z,10Z,13Z,16Z,19Z))	0.967131	-0.048217	-0.653105	-0.604888	0.78762800
comp_0104_n	neg	N	17-Hydroxyandrostane-3-glucuronide	1.028629	0.040723	12.639408	12.598685	0.82036000
comp_0207_n	neg	N	3-alpha-Androstanediol glucuronide	1.028629	0.040723	12.639408	12.598685	0.82036000
comp_0265_n	neg	N	3,17-Androstanediol glucuronide	1.028629	0.040723	12.639408	12.598685	0.82036000
comp_1485_n	neg	N	Oxytetracycline	0.97682	-0.033835	11.805212	11.839047	0.65721000
comp_1302_n	neg	N	Leukotriene B5	0.97847	-0.031401	11.811272	11.842673	0.70342700
comp_0082_n	neg	N	15-Keto-13,14-dihydroprostaglandin A2	0.982566	-0.025374	11.817298	11.842673	0.75853900
comp_0677_n	neg	N	Delta-12-Prostaglandin J2	0.982566	-0.025374	11.817298	11.842673	0.75853900
comp_1782_n	neg	N	Prostaglandin A2	0.982566	-0.025374	11.817298	11.842673	0.75853900
comp_1783_n	neg	N	Prostaglandin B2	0.982566	-0.025374	11.817298	11.842673	0.75853900
comp_1792_n	neg	N	Prostaglandin J2	0.982566	-0.025374	11.817298	11.842673	0.75853900
comp_0044_n	neg	N	11-Ketoetiocholanolone	0.99381	-0.008959	11.823005	11.831964	0.90926300
comp_0094_n	neg	N	16a-Hydroxydehydroisoandrosterone	0.99381	-0.008959	11.823005	11.831964	0.90926300
comp_0394_n	neg	N	6beta-Hydroxytestosterone	0.997427	-0.003716	11.828248	11.831964	0.96231200
comp_1405_p	pos	N	N-Arachidonoyl glycine	15709.53839	13.939353	0.964582	-12.974772	0.00000000
comp_0482_p	pos	N	Androstanedione	8919.035994	13.122672	1.010862	-12.11181	0.00000000
comp_0672_p	pos	N	Dehydroepiandrosterone	8919.035994	13.122672	1.010862	-12.11181	0.00000000
comp_1105_p	pos	N	Epitestosterone	8919.035994	13.122672	1.010862	-12.11181	0.00000000
comp_1980_p	pos	N	Testosterone	8919.035994	13.122672	1.010862	-12.11181	0.00000000
comp_0031_p	pos	N	1,2,3-Trihydroxybenzene	8837.515294	13.109425	1.732766	-11.376659	0.00000000
comp_1211_p	pos	N	Hydrocinnamic acid	3304.496896	11.690215	0.212524	-11.477691	0.00000000
comp_0166_p	pos	N	2-Phenylpropionate	3282.014901	11.680366	0.261639	-11.418727	0.00000000
comp_1361_p	pos	N	Malondialdehyde	2513.765181	11.295634	0.206285	-11.089349	0.00000000
comp_1868_p	pos	N	Pyruvaldehyde	2513.765181	11.295634	0.206285	-11.089349	0.00000000
comp_1473_p	pos	N	Oleoyl glycine	2250.48438	11.13602	1.822187	-9.313833	0.00000000
comp_1441_p	pos	N	Nicotine imine	2092.114129	11.030746	-0.025773	-11.056518	0.00000000
comp_1074_p	pos	N	Dodecanedioylcarnitine	1167.216056	10.188856	1.599479	-8.589377	0.00000000
comp_1777_p	pos	N	Promazine 5-sulfoxide	1155.802264	10.174679	-1.181875	-11.356554	0.00000000
comp_1107_p	pos	N	Epsilon-(gamma-Glutamyl)-lysine	1021.913144	9.997057	0.747481	-9.249575	0.00000000
comp_1295_p	pos	N	Lactosylceramide (d18:1/12:0)	860.585656	9.749175	-0.360331	-10.109505	0.00000000
comp_1353_p	pos	N	LysoPC(P-18:1(9Z))	0.001263	-9.62898	-5.789261	3.839719	0.00000000
comp_1508_p	pos	N	PC(16:0/16:0)	444.115945	8.794793	-0.225215	-9.020008	0.00000000
comp_0123_p	pos	N	2-Arachidonylglycerol	359.126352	8.488348	-0.196372	-8.68472	0.00000000
comp_0670_p	pos	N	Decanoylcarnitine	310.474	8.278329	-0.107004	-8.385333	0.00000000
comp_1387_p	pos	N	MG(20:4(5Z,8Z,11Z,14Z)/0:0/0:0)	289.650501	8.178169	-0.196372	-8.374541	0.00000000
comp_1802_p	pos	N	PS(16:0/20:3(8Z,11Z,14Z))	252.690889	7.98123	0.828491	-7.152739	0.00000000
comp_1815_p	pos	N	PS(18:0/18:3(9Z,12Z,15Z))	252.690889	7.98123	0.828491	-7.152739	0.00000000
comp_1826_p	pos	N	PS(18:1(9Z)/18:2(9Z,12Z))	252.690889	7.98123	0.828491	-7.152739	0.00000000
comp_1833_p	pos	N	PS(18:2(9Z,12Z)/18:1(9Z))	252.690889	7.98123	0.828491	-7.152739	0.00000000
comp_1837_p	pos	N	PS(18:3(9Z,12Z,15Z)/18:0)	252.690889	7.98123	0.828491	-7.152739	0.00000000
comp_1840_p	pos	N	PS(20:3(8Z,11Z,14Z)/16:0)	252.690889	7.98123	0.828491	-7.152739	0.00000000
comp_0299_p	pos	N	4-Hydroxybenzaldehyde	179.008278	7.483882	0.165013	-7.318869	0.00000000
comp_1266_p	pos	N	L-Carnitine	161.669487	7.336904	0.23457	-7.102334	0.00000000
comp_2107_p	pos	N	trans-4-Hydroxycyclohexylacetic acid	147.307914	7.202691	-1.374541	-8.577233	0.00000000
comp_1510_p	pos	N	PC(o-16:0/22:6(4Z,7Z,10Z,13Z,16Z,19Z))	0.00682	-7.196025	-8.039115	-0.84309	0.00000000
comp_0469_p	pos	N	Alpha-CEHC	140.525856	7.134692	0.442829	-6.691863	0.00000000
comp_0421_p	pos	N	9-Hexadecenoylcarnitine	105.884827	6.726352	-1.272021	-7.998373	0.00000000
comp_2109_p	pos	N	trans-Hexadec-2-enoyl carnitine	105.555924	6.721864	-1.27651	-7.998373	0.00000000
comp_0419_p	pos	N	9-Decenoylcarnitine	104.999451	6.714238	-0.497681	-7.211918	0.00000000
comp_0158_p	pos	N	2-Nonenal	73.616797	6.201963	-1.505189	-7.707152	0.00000000
comp_1258_p	pos	N	L-Acetylcarnitine	57.381101	5.842504	-0.43189	-6.274394	0.00000000
comp_0629_p	pos	N	Creatinine	53.881058	5.751706	-0.293625	-6.045331	0.00000000
comp_0461_p	pos	N	all-trans-5,6-Epoxyretinoic acid	50.621953	5.661691	-1.846464	-7.508155	0.00000000
comp_0078_p	pos	N	15-Deoxy-d-12,14-PGJ2	49.537483	5.630449	-1.857734	-7.488183	0.00000000
comp_0314_p	pos	N	4-Hydroxyretinoic acid	49.537483	5.630449	-1.857734	-7.488183	0.00000000
comp_0303_p	pos	N	4-Hydroxycyclohexylcarboxylic acid	42.822738	5.420305	0.173328	-5.246977	0.00000000
comp_1418_p	pos	N	N-Oleoylethanolamine	40.691179	5.346644	-0.628812	-5.975456	0.00000000
comp_2111_p	pos	N	Traumatic acid	39.360616	5.298681	-2.234567	-7.533248	0.00000000
comp_1384_p	pos	N	MG(0:0/18:2(9Z,12Z)/0:0)	38.263501	5.257897	-2.049809	-7.307706	0.00000000
comp_1386_p	pos	N	MG(18:2(9Z,12Z)/0:0/0:0)	38.263501	5.257897	-2.049809	-7.307706	0.00000000
comp_1776_p	pos	N	Proline betaine	37.271861	5.220015	-0.265414	-5.485429	0.00000000
comp_0649_p	pos	N	D-Lactic acid	33.487496	5.065551	-0.268497	-5.334047	0.00000000
comp_0149_p	pos	N	2-Methoxybenzoic acid	31.863444	4.99383	-1.323206	-6.317036	0.00000000
comp_0243_p	pos	N	3-Methoxybenzoic acid	31.863444	4.99383	-1.323206	-6.317036	0.00000000
comp_0296_p	pos	N	4-Hydroxy-3-methylbenzoic acid	31.863444	4.99383	-1.323206	-6.317036	0.00000000
comp_1478_p	pos	N	Ortho-Hydroxyphenylacetic acid	31.863444	4.99383	-1.323206	-6.317036	0.00000000
comp_2157_p	pos	N	Vanillin	31.863444	4.99383	-1.323206	-6.317036	0.00000000
comp_1167_p	pos	N	Glyceraldehyde	31.794809	4.990719	-0.272916	-5.263635	0.00000000
comp_1220_p	pos	N	Hydroxypropionic acid	31.794809	4.990719	-0.272916	-5.263635	0.00000000
comp_1281_p	pos	N	L-Lactic acid	31.794809	4.990719	-0.272916	-5.263635	0.00000000
comp_1132_p	pos	N	Farnesol	30.310504	4.921746	-2.397809	-7.319555	0.00000000
comp_0493_p	pos	N	Arachidonic acid	26.539895	4.730091	-1.748967	-6.479058	0.00000000
comp_0608_p	pos	N	Cis-8,11,14,17-Eicosatetraenoic acid	26.539895	4.730091	-1.748967	-6.479058	0.00000000
comp_1076_p	pos	N	Dodecanoylcarnitine	25.719843	4.68481	-0.464091	-5.148901	0.00000000
comp_0365_p	pos	N	5,8,11-Eicosatrienoic acid	25.092237	4.649169	-2.876051	-7.52522	0.00000000
comp_0414_p	pos	N	8,11,14-Eicosatrienoic acid	25.092237	4.649169	-2.876051	-7.52522	0.00000000
comp_1080_p	pos	N	Dopamine	24.463193	4.612541	-1.014649	-5.62719	0.00000000
comp_1492_p	pos	N	p-Octopamine	24.463193	4.612541	-1.014649	-5.62719	0.00000000
comp_0442_p	pos	N	Acetic acid	22.886282	4.516411	-0.595996	-5.112407	0.00000000
comp_1333_p	pos	N	LysoPC(18:4(6Z,9Z,12Z,15Z))	21.429146	4.421502	-2.69058	-7.112082	0.00000000
comp_1509_p	pos	N	PC(16:0/18:2(9Z,12Z))	0.046763	-4.418501	-1.861294	2.557208	0.00000000
comp_1812_p	pos	N	PS(18:0/18:0)	0.050187	-4.316544	-7.700643	-3.384099	0.00000000
comp_0436_p	pos	N	A,b-Dihydroxyisobutyric acid	19.21886	4.264451	-0.717462	-4.981913	0.00000000
comp_0012_p	pos	N	(S)-3,4-Dihydroxybutyric acid	17.446151	4.124837	-0.762204	-4.887041	0.00000000
comp_0177_p	pos	N	2,4-Dihydroxybutanoic acid	17.446151	4.124837	-0.762204	-4.887041	0.00000000
comp_0289_p	pos	N	4-Deoxyerythronic acid	17.446151	4.124837	-0.762204	-4.887041	0.00000000
comp_0290_p	pos	N	4-Deoxythreonic acid	17.446151	4.124837	-0.762204	-4.887041	0.00000000
comp_1372_p	pos	N	Metanephrine	15.391566	3.944068	-2.836224	-6.780292	0.00000000
comp_1095_p	pos	N	Elaidic acid	15.294547	3.934945	-0.934571	-4.869516	0.00000000
comp_1472_p	pos	N	Oleic acid	15.294547	3.934945	-0.934571	-4.869516	0.00000000
comp_2152_p	pos	N	Vaccenic acid	15.294547	3.934945	-0.934571	-4.869516	0.00000000
comp_1824_p	pos	N	PS(18:1(9Z)/18:0)	0.065736	-3.927176	12.813605	16.740781	0.00000000
comp_1813_p	pos	N	PS(18:0/18:1(9Z))	0.068656	-3.864473	12.845418	16.709891	0.00000000
comp_0543_p	pos	N	CE(18:1(11Z))	14.004231	3.807791	-1.47156	-5.279351	0.00000000
comp_0544_p	pos	N	CE(18:1(9Z))	13.755434	3.78193	-1.46848	-5.25041	0.00000000
comp_1503_p	pos	N	Palmitic acid	13.708466	3.776995	-0.252264	-4.029259	0.00000000
comp_1457_p	pos	N	Norvaline	13.661126	3.772004	-1.451958	-5.223962	0.00000000
comp_0190_p	pos	N	24,25-Dihydroxyvitamin D	13.186003	3.720935	-3.185482	-6.906417	0.00000000
comp_0195_p	pos	N	25,26-dihydroxyvitamin D	13.186003	3.720935	-3.185482	-6.906417	0.00000000
comp_0529_p	pos	N	Calcitriol	13.186003	3.720935	-3.185482	-6.906417	0.00000000
comp_1091_p	pos	N	Ecgonine methyl ester	12.963265	3.696357	-1.225492	-4.921849	0.00000000
comp_1865_p	pos	N	Pyrocatechol	0.079134	-3.659564	12.172474	15.832038	0.00000000
comp_1069_p	pos	N	DL-O-Phosphoserine	0.083739	-3.577956	11.356453	14.934409	0.00000000
comp_0069_p	pos	N	13,14-Dihydro PGE1	11.91156	3.57429	-2.123399	-5.69769	0.00000000
comp_1790_p	pos	N	Prostaglandin F1a	11.91156	3.57429	-2.123399	-5.69769	0.00000000
comp_1623_p	pos	N	Phosphoserine	0.085774	-3.543309	11.356453	14.899762	0.00000000
comp_1505_p	pos	N	Palmitoyl glucuronide	11.509955	3.52481	15.379983	11.855173	0.00000000
comp_1241_p	pos	N	Isonicotinylglycine	0.088056	-3.505441	11.550008	15.05545	0.00000000
comp_1444_p	pos	N	Nicotinuric acid	0.088056	-3.505441	11.550008	15.05545	0.00000000
comp_0479_p	pos	N	Aminoadipic acid	0.097172	-3.363314	11.381273	14.744587	0.00000000
comp_0644_p	pos	N	D-Fructose	10.212556	3.352272	-0.382918	-3.73519	0.00000000
comp_0645_p	pos	N	D-Galactose	10.212556	3.352272	-0.382918	-3.73519	0.00000000
comp_0653_p	pos	N	D-Mannose	10.212556	3.352272	-0.382918	-3.73519	0.00000000
comp_1393_p	pos	N	Myoinositol	10.212556	3.352272	-0.382918	-3.73519	0.00000000
comp_0646_p	pos	N	D-Glucose	9.973157	3.31805	-0.382918	-3.700968	0.00000000
comp_0335_p	pos	N	5-Aminopentanoic acid	9.948592	3.314492	-1.516985	-4.831477	0.00000000
comp_0511_p	pos	N	Betaine	9.746754	3.284922	-1.516985	-4.801907	0.00000000
comp_1328_p	pos	N	LysoPC(18:1(11Z))	0.107075	-3.223311	-1.66674	1.55657	0.00000000
comp_1329_p	pos	N	LysoPC(18:1(9Z))	0.107075	-3.223311	-1.66674	1.55657	0.00000000
comp_1909_p	pos	N	Salbuterol	0.114605	-3.125253	-1.118816	2.006437	0.00000000
comp_1327_p	pos	N	LysoPC(18:0)	0.117057	-3.094721	-2.022884	1.071837	0.00000000
comp_1330_p	pos	N	LysoPC(18:2(9Z,12Z))	0.119006	-3.070894	-1.856639	1.214255	0.00000000
comp_1380_p	pos	N	Methylmalonylcarnitine	7.787076	2.961082	-1.291577	-4.252658	0.00000000
comp_0331_p	pos	N	5-Acetylamino-6-formylamino-3-methyluracil	0.128682	-2.958118	-2.160041	0.798077	0.00000000
comp_0357_p	pos	N	5-Methylcytidine	7.758738	2.955822	-3.351597	-6.307419	0.00000000
comp_1184_p	pos	N	Guanidoacetic acid	0.133079	-2.909647	11.462502	14.372149	0.00000000
comp_1471_p	pos	N	Oleanolic acid	7.280837	2.864104	-1.060807	-3.924911	0.00000000
comp_1968_p	pos	N	Sulfolithocholylglycine	7.040354	2.815648	-1.673154	-4.488802	0.00000000
comp_0434_p	pos	N	9E,11E-Octadecadienoic acid	6.967028	2.800543	-1.910653	-4.711196	0.00000000
comp_0518_p	pos	N	Bovinic acid	6.967028	2.800543	-1.910653	-4.711196	0.00000000
comp_1309_p	pos	N	Linoelaidic acid	6.967028	2.800543	-1.910653	-4.711196	0.00000000
comp_1310_p	pos	N	Linoleic acid	6.967028	2.800543	-1.910653	-4.711196	0.00000000
comp_1171_p	pos	N	Glycerophosphocholine	6.957929	2.798658	-3.275593	-6.074251	0.00000000
comp_0508_p	pos	N	Beta-Cortol	6.562466	2.714238	14.772337	12.058099	0.00000000
comp_1402_p	pos	N	N-Acetylornithine	6.53954	2.709189	14.292076	11.582887	0.00000000
comp_1602_p	pos	N	PG(18:3(9Z,12Z,15Z)/18:0)	6.465744	2.692816	-3.770306	-6.463123	0.00000400
comp_0072_p	pos	N	13S-hydroxyoctadecadienoic acid	6.210058	2.634607	14.179278	11.544671	0.00000000
comp_0428_p	pos	N	9,10-Epoxyoctadecenoic acid	6.210058	2.634607	14.179278	11.544671	0.00000000
comp_0471_p	pos	N	Alpha-dimorphecolic acid	6.210058	2.634607	14.179278	11.544671	0.00000000
comp_0061_p	pos	N	12,13-EpOME	6.176765	2.626851	14.171522	11.544671	0.00000000
comp_1194_p	pos	N	Hexanal	0.162016	-2.625796	11.659338	14.285134	0.00000000
comp_2129_p	pos	N	Tryptophanamide	0.162251	-2.623705	11.580494	14.204199	0.00000000
comp_1521_p	pos	N	PG(16:0/20:3(5Z,8Z,11Z))	6.150793	2.620772	-3.765362	-6.386134	0.00000700
comp_1522_p	pos	N	PG(16:0/20:3(8Z,11Z,14Z))	6.060596	2.59946	-3.825052	-6.424511	0.00000900
comp_1541_p	pos	N	PG(18:0/18:3(6Z,9Z,12Z))	6.060596	2.59946	-3.825052	-6.424511	0.00000900
comp_1542_p	pos	N	PG(18:0/18:3(9Z,12Z,15Z))	6.060596	2.59946	-3.825052	-6.424511	0.00000900
comp_1553_p	pos	N	PG(18:1(11Z)/18:2(9Z,12Z))	6.060596	2.59946	-3.825052	-6.424511	0.00000900
comp_1568_p	pos	N	PG(18:1(9Z)/18:2(9Z,12Z))	6.060596	2.59946	-3.825052	-6.424511	0.00000900
comp_1580_p	pos	N	PG(18:2(9Z,12Z)/18:1(11Z))	6.060596	2.59946	-3.825052	-6.424511	0.00000900
comp_1581_p	pos	N	PG(18:2(9Z,12Z)/18:1(9Z))	6.060596	2.59946	-3.825052	-6.424511	0.00000900
comp_1592_p	pos	N	PG(18:3(6Z,9Z,12Z)/18:0)	6.060596	2.59946	-3.825052	-6.424511	0.00000900
comp_0422_p	pos	N	9-HODE	5.969051	2.577502	14.171522	11.594021	0.00000000
comp_0183_p	pos	N	20-HETE ethanolamide	5.956055	2.574357	14.627006	12.052649	0.00000000
comp_1334_p	pos	N	LysoPC(20:0)	5.863843	2.551847	-2.229941	-4.781787	0.00000600
comp_1070_p	pos	N	Docosahexaenoic acid	5.784021	2.532073	-2.685082	-5.217155	0.00000900
comp_0527_p	pos	N	Caffeine	5.750656	2.523726	-3.666093	-6.18982	0.00026500
comp_1231_p	pos	N	Indole	0.179226	-2.480147	11.422065	13.902212	0.00000000
comp_1952_p	pos	N	Stearoylcarnitine	5.497206	2.458699	-1.584437	-4.043136	0.00000100
comp_0157_p	pos	N	2-Naphthol	0.195253	-2.356585	12.284814	14.641399	0.00000000
comp_1978_p	pos	N	Terbutaline	0.202536	-2.303749	-1.582466	0.721283	0.00000000
comp_1810_p	pos	N	PS(18:0/16:0)	0.205677	-2.281547	12.222036	14.503583	0.00000000
comp_0026_p	pos	N	1-Naphthol	0.20931	-2.256284	12.339435	14.595718	0.00000000
comp_0512_p	pos	N	Bilirubin	4.77022	2.254056	-3.820825	-6.074881	0.00066000
comp_1351_p	pos	N	LysoPC(P-16:0)	0.210871	-2.24557	-1.711887	0.533683	0.00000000
comp_1799_p	pos	N	PS(16:0/18:0)	0.213605	-2.226985	12.248606	14.475592	0.00000000
comp_1979_p	pos	N	Terephthalic acid	4.681045	2.226831	0.126023	-2.100807	0.00000000
comp_1072_p	pos	N	Docosatrienoic acid	4.647964	2.216599	-1.992666	-4.209265	0.00002900
comp_1331_p	pos	N	LysoPC(18:3(6Z,9Z,12Z))	0.21573	-2.212698	-1.320784	0.891914	0.00000000
comp_1332_p	pos	N	LysoPC(18:3(9Z,12Z,15Z))	0.21573	-2.212698	-1.320784	0.891914	0.00000000
comp_1237_p	pos	N	Isobutyryl-L-carnitine	0.218493	-2.194338	11.535537	13.729875	0.00000000
comp_0524_p	pos	N	Butyrylcarnitine	0.21918	-2.189809	11.535537	13.725345	0.00000000
comp_1415_p	pos	N	N-Desmethylvenlafaxine	0.220016	-2.184319	11.473036	13.657355	0.00000000
comp_1321_p	pos	N	LysoPC(14:0)	0.221763	-2.172911	-1.544124	0.628787	0.00000000
comp_0682_p	pos	N	Deoxycholic acid glycine conjugate	4.296715	2.103234	-2.215005	-4.318239	0.00023500
comp_1197_p	pos	N	HexTPHF	0.234479	-2.092472	-2.587264	-0.494792	0.00000100
comp_1183_p	pos	N	Guanidinosuccinic acid	4.256215	2.089571	-3.359198	-5.448769	0.00067400
comp_0606_p	pos	N	cis-5-Tetradecenoylcarnitine	4.121239	2.043078	-1.930712	-3.97379	0.00008500
comp_1065_p	pos	N	Dimethyltryptamine	4.106069	2.037758	-2.623053	-4.660811	0.00043300
comp_1511_p	pos	N	PE(P-16:0e/0:0)	4.031281	2.011238	-4.416929	-6.428167	0.00143100
comp_0592_p	pos	N	Chenodeoxycholic acid glycine conjugate	4.007979	2.002875	-2.240213	-4.243088	0.00043100
comp_1178_p	pos	N	Glycoursodeoxycholic acid	4.007979	2.002875	-2.240213	-4.243088	0.00043100
comp_0244_p	pos	N	3-Methoxymorphinan	3.898173	1.962798	14.146643	12.183845	0.00000000
comp_0159_p	pos	N	2-Octenal	3.864988	1.950464	13.411467	11.461003	0.00000000
comp_1239_p	pos	N	Isodesmosine	3.83451	1.939042	-2.814375	-4.753418	0.00224300
comp_0145_p	pos	N	2-Hydroxyphenethylamine	0.266534	-1.907608	11.353853	13.261461	0.00000000
comp_2132_p	pos	N	Tyramine	0.266534	-1.907608	11.353853	13.261461	0.00000000
comp_1358_p	pos	N	m-Tyramine	0.267237	-1.903806	11.353853	13.257659	0.00000000
comp_0590_p	pos	N	Chenodeoxycholic acid	3.702986	1.888689	-1.116777	-3.005467	0.00010100
comp_0680_p	pos	N	Deoxycholic acid	3.702986	1.888689	-1.116777	-3.005467	0.00010100
comp_1224_p	pos	N	Hyodeoxycholic acid	3.702986	1.888689	-1.116777	-3.005467	0.00010100
comp_1243_p	pos	N	Isoursodeoxycholic acid	3.702986	1.888689	-1.116777	-3.005467	0.00010100
comp_2150_p	pos	N	Ursodeoxycholic acid	3.702986	1.888689	-1.116777	-3.005467	0.00010100
comp_1201_p	pos	N	Homo-L-arginine	3.581424	1.840533	-1.68211	-3.522643	0.00076900
comp_0323_p	pos	N	4-Pyridoxic acid	0.281639	-1.828082	14.223361	16.051443	0.00000000
comp_1173_p	pos	N	Glycochenodeoxycholate-3-sulfate	0.287843	-1.796646	12.346632	14.143278	0.00000000
comp_0213_p	pos	N	3-Hydroxy-11Z-octadecenoylcarnitine	3.457397	1.789686	-0.687953	-2.477639	0.00000500
comp_1324_p	pos	N	LysoPC(16:0)	0.2947	-1.762683	-1.01285	0.749832	0.00000000
comp_1628_p	pos	N	PI(16:0/18:0)	3.383694	1.758599	13.197051	11.438451	0.00000000
comp_1650_p	pos	N	PI(18:0/16:0)	3.383694	1.758599	13.197051	11.438451	0.00000000
comp_1352_p	pos	N	LysoPC(P-18:0)	0.304038	-1.717675	-2.985407	-1.267731	0.00035700
comp_1094_p	pos	N	Eicosenoic acid	0.320939	-1.639627	12.117029	13.756655	0.00000000
comp_1629_p	pos	N	PI(16:0/18:1(11Z))	3.086408	1.625929	13.183823	11.557894	0.00000000
comp_1630_p	pos	N	PI(16:0/18:1(9Z))	3.086408	1.625929	13.183823	11.557894	0.00000000
comp_1645_p	pos	N	PI(16:1(9Z)/18:0)	3.086408	1.625929	13.183823	11.557894	0.00000000
comp_1651_p	pos	N	PI(18:0/16:1(9Z))	3.086408	1.625929	13.183823	11.557894	0.00000000
comp_1667_p	pos	N	PI(18:1(11Z)/16:0)	3.086408	1.625929	13.183823	11.557894	0.00000000
comp_1679_p	pos	N	PI(18:1(9Z)/16:0)	3.086408	1.625929	13.183823	11.557894	0.00000000
comp_1323_p	pos	N	LysoPC(15:0)	0.324042	-1.625748	-1.102117	0.52363	0.00000000
comp_1891_p	pos	N	Resolvin D1	3.078653	1.6223	13.145203	11.522904	0.00000000
comp_1814_p	pos	N	PS(18:0/18:2(9Z,12Z))	0.330888	-1.595583	12.461613	14.057196	0.00000000
comp_1825_p	pos	N	PS(18:1(9Z)/18:1(9Z))	0.330888	-1.595583	12.461613	14.057196	0.00000000
comp_1191_p	pos	N	Heptanal	3.003878	1.586826	13.380677	11.793851	0.00000000
comp_0294_p	pos	N	4-Heptanone	2.985794	1.578115	13.380677	11.802563	0.00000000
comp_1447_p	pos	N	Nonadeca-10(Z)-enoic acid	0.335691	-1.574796	12.773495	14.348291	0.00000000
comp_1862_p	pos	Y	Pyridoxamine 5'-phosphate	0.348759	-1.519698	-2.102557	-0.582859	0.00011700
comp_1832_p	pos	N	PS(18:2(9Z,12Z)/18:0)	0.350325	-1.513234	12.542121	14.055355	0.00000000
comp_1154_p	pos	N	Gemfibrozil	2.852443	1.512198	-2.986365	-4.498563	0.00559900
comp_1326_p	pos	N	LysoPC(17:0)	0.353265	-1.501177	-1.359122	0.142055	0.00000000
comp_1354_p	pos	N	LysoPE(20:0/0:0)	0.353265	-1.501177	-1.359122	0.142055	0.00000000
comp_1394_p	pos	N	Myristic acid	2.812506	1.491856	13.380243	11.888387	0.00000000
comp_0570_p	pos	N	Cer(d18:0/24:0)	2.80179	1.486349	-4.084055	-5.570404	0.01310300
comp_0628_p	pos	N	Creatine	2.780663	1.475429	12.972031	11.496602	0.00000000
comp_1453_p	pos	N	Norethynodrel	2.652882	1.407561	13.293011	11.885451	0.00000000
comp_1928_p	pos	N	SM(d18:1/16:0)	2.53783	1.343595	13.97771	12.634114	0.00000000
comp_1895_p	pos	N	Retinyl beta-glucuronide	2.470749	1.304948	12.868135	11.563186	0.00000000
comp_1149_p	pos	Y	Gamma-CEHC	0.413451	-1.274211	11.57739	12.851601	0.00000000
comp_0143_p	pos	N	2-Hydroxyhexadecanoylcarnitine	0.418546	-1.256543	-1.079458	0.177084	0.00000000
comp_1341_p	pos	N	LysoPC(20:5(5Z,8Z,11Z,14Z,17Z))	0.421931	-1.244921	-1.025794	0.219128	0.00000000
comp_2119_p	pos	N	Trihexosylceramide (d18:1/18:0)	0.434903	-1.201235	-3.565894	-2.364659	0.03284700
comp_0313_p	pos	N	4-Hydroxypropofol	2.29457	1.198224	12.658873	11.460649	0.00000000
comp_1927_p	pos	N	SM(d18:1/14:0)	0.436322	-1.196536	-0.879807	0.31673	0.00000000
comp_1075_p	pos	N	Dodecanoic acid	0.437132	-1.193858	11.693907	12.887764	0.00000000
comp_1285_p	pos	N	L-Octanoylcarnitine	0.43773	-1.191888	-1.317986	-0.126099	0.00001200
comp_1950_p	pos	N	Stearic acid	2.277893	1.1877	12.611694	11.423994	0.00000000
comp_1337_p	pos	N	LysoPC(20:3(5Z,8Z,11Z))	0.450385	-1.150768	-0.862479	0.288289	0.00000000
comp_1338_p	pos	N	LysoPC(20:3(8Z,11Z,14Z))	0.450385	-1.150768	-0.862479	0.288289	0.00000000
comp_1336_p	pos	N	LysoPC(20:2(11Z,14Z))	0.459432	-1.122075	-1.816083	-0.694008	0.00172000
comp_1339_p	pos	N	LysoPC(20:4(5Z,8Z,11Z,14Z))	0.46107	-1.116943	-0.736899	0.380044	0.00000000
comp_1340_p	pos	N	LysoPC(20:4(8Z,11Z,14Z,17Z))	0.46107	-1.116943	-0.736899	0.380044	0.00000000
comp_1346_p	pos	N	LysoPC(22:5(4Z,7Z,10Z,13Z,16Z))	2.161885	1.11229	-1.23306	-2.34535	0.01240200
comp_1347_p	pos	N	LysoPC(22:5(7Z,10Z,13Z,16Z,19Z))	2.161885	1.11229	-1.23306	-2.34535	0.01240200
comp_0215_p	pos	N	3-Hydroxy-cis-5-tetradecenoylcarnitine	2.160962	1.111674	13.463174	12.3515	0.00000000
comp_1911_p	pos	N	Sapropterin	2.158707	1.110167	12.791033	11.680865	0.00000000
comp_1987_p	pos	N	Tetrahydrobiopterin	2.158707	1.110167	12.791033	11.680865	0.00000000
comp_1429_p	pos	N	N6-Acetyl-L-lysine	2.116584	1.081737	12.678044	11.596307	0.00000000
comp_0106_p	pos	N	17-Hydroxyprogesterone	2.108605	1.076289	12.908211	11.831922	0.00000000
comp_2135_p	pos	N	Ubiquinol 8	2.105593	1.074226	13.428906	12.35468	0.00000000
comp_0160_p	pos	N	2-Octenoylcarnitine	0.477565	-1.066232	-2.178502	-1.11227	0.01153400
comp_1775_p	pos	N	Progesterone	2.076819	1.054375	12.656683	11.602307	0.00000000
comp_0683_p	pos	N	Deoxycorticosterone	2.070891	1.050252	12.882174	11.831922	0.00000000
comp_1504_p	pos	N	Palmitoleic acid	2.062934	1.044698	12.890669	11.845971	0.00000000
comp_1335_p	pos	N	LysoPC(20:1(11Z))	0.48955	-1.030473	-2.198891	-1.168417	0.01397900
comp_0477_p	pos	N	Alpha-Tocotrienol	2.008011	1.005767	13.332167	12.3264	0.00000000
comp_0062_p	pos	N	12(13)Ep-9-KODE	2.004862	1.003503	12.452753	11.44925	0.00000000
comp_0054_p	pos	N	11Z-Octadecenylcarnitine	0.512153	-0.965354	-1.294944	-0.32959	0.00094600
comp_0623_p	pos	N	Cortisol	1.947405	0.961553	12.883368	11.921815	0.00000000
comp_0112_p	pos	N	18-Hydroxycorticosterone	1.925358	0.945127	12.883368	11.938241	0.00000000
comp_1088_p	pos	N	E-10-Hydroxydesmethylnortriptyline	1.902343	0.927777	12.397562	11.469784	0.00000000
comp_1944_p	pos	Y	Sphinganine 1-phosphate	0.550459	-0.861294	13.253008	14.114302	0.00013400
comp_0242_p	pos	Y	3-Methoxybenzenepropanoic acid	1.771182	0.824712	12.628904	11.804192	0.00000000
comp_0343_p	pos	N	5-Hydroxyhexanoic acid	0.567327	-0.817748	12.411295	13.229042	0.00000100
comp_1613_p	pos	N	Phenethylamine glucuronide	1.753566	0.810291	12.123564	11.313272	0.00000000
comp_1148_p	pos	N	Gamma-Butyrolactone	0.573435	-0.802297	11.895742	12.698039	0.00000000
comp_1448_p	pos	N	Nonanoylcarnitine	1.72043	0.782769	12.290031	11.507262	0.00000000
comp_1896_p	pos	N	Retinyl ester	1.708497	0.772727	12.229625	11.456897	0.00000000
comp_1345_p	pos	N	LysoPC(22:4(7Z,10Z,13Z,16Z))	1.708221	0.772495	-2.583201	-3.355695	0.16202900
comp_1093_p	pos	N	Eicosapentaenoic acid	1.697742	0.763617	12.225701	11.462084	0.00000000
comp_1604_p	pos	N	PG(18:3(9Z,12Z,15Z)/18:1(9Z))	1.69257	0.759215	12.338912	11.579697	0.00000000
comp_1946_p	pos	Y	Sphingosine 1-phosphate	1.680683	0.749047	-1.125258	-1.874306	0.06847400
comp_1949_p	pos	N	Stanozolol	0.595457	-0.747932	12.374224	13.122155	0.00000500
comp_1930_p	pos	N	SM(d18:1/18:1(11Z))	1.648162	0.720858	13.011454	12.290597	0.00000600
comp_1931_p	pos	N	SM(d18:1/18:1(9Z))	1.633528	0.707991	13.011454	12.303463	0.00001000
comp_1325_p	pos	N	LysoPC(16:1(9Z))	0.620426	-0.688668	-0.692508	-0.00384	0.00340200
comp_1817_p	pos	N	PS(18:0/20:4(5Z,8Z,11Z,14Z))	0.621681	-0.685754	12.372988	13.058741	0.00004200
comp_1818_p	pos	N	PS(18:0/20:4(8Z,11Z,14Z,17Z))	0.621681	-0.685754	12.372988	13.058741	0.00004200
comp_1828_p	pos	N	PS(18:1(9Z)/20:3(8Z,11Z,14Z))	0.621681	-0.685754	12.372988	13.058741	0.00004200
comp_1843_p	pos	N	PS(20:3(8Z,11Z,14Z)/18:1(9Z))	0.621681	-0.685754	12.372988	13.058741	0.00004200
comp_1849_p	pos	N	PS(20:4(5Z,8Z,11Z,14Z)/18:0)	0.621681	-0.685754	12.372988	13.058741	0.00004200
comp_0209_p	pos	N	3-alpha,20-alpha-Dihydroxy-5-beta-pregnane 3-glucuronide	0.626478	-0.674665	-3.280158	-2.605493	0.18694200
comp_0291_p	pos	N	4-ene-Valproic acid	1.595706	0.674195	12.404786	11.730592	0.00000000
comp_0004_p	pos	N	(3Z)-2-Propylpent-3-enoic acid	1.588688	0.667836	12.404786	11.73695	0.00000000
comp_0127_p	pos	N	2-ene-Valproic acid	1.588688	0.667836	12.404786	11.73695	0.00000000
comp_1770_p	pos	N	Pregnanediol-3-glucuronide	0.640879	-0.641876	-3.277686	-2.63581	0.20930700
comp_0003_p	pos	N	(3E)-2-Propylpent-3-enoic acid	1.551352	0.633526	12.404786	11.77126	0.00000000
comp_1122_p	pos	N	Estrone	1.54595	0.628493	-2.965142	-3.593635	0.25279800
comp_0528_p	pos	Y	Calcidiol	1.524153	0.608008	12.550152	11.942144	0.00000000
comp_0397_p	pos	N	7-Ketocholesterol	1.518295	0.602452	12.561163	11.958711	0.00000000
comp_1348_p	pos	N	LysoPC(22:6(4Z,7Z,10Z,13Z,16Z,19Z))	0.65976	-0.599987	-0.889279	-0.289292	0.02671800
comp_0401_p	pos	N	7a-Hydroxy-cholestene-3-one	1.506751	0.591441	12.550152	11.958711	0.00000100
comp_1213_p	pos	N	Hydroxybutyrylcarnitine	1.485267	0.570722	12.722244	12.151522	0.00000200
comp_1383_p	pos	Y	MG(0:0/18:1(9Z)/0:0)	1.47586	0.561556	13.206226	12.64467	0.00024400
comp_1385_p	pos	N	MG(18:1(9Z)/0:0/0:0)	1.47586	0.561556	13.206226	12.64467	0.00024400
comp_0121_p	pos	Y	1b,3a,12a-Trihydroxy-5b-cholanoic acid	1.475187	0.560898	14.262204	13.701306	0.02493300
comp_0600_p	pos	N	Cholic acid	1.475187	0.560898	14.262204	13.701306	0.02493300
comp_2149_p	pos	N	Ursocholic acid	1.475187	0.560898	14.262204	13.701306	0.02493300
comp_1312_p	pos	N	Linoleyl carnitine	0.692956	-0.529165	-1.48109	-0.951926	0.18157100
comp_0039_p	pos	N	11-beta-Hydroxyandrosterone-3-glucuronide	1.411732	0.497467	13.235185	12.737718	0.00135000
comp_1315_p	pos	N	Lithocholate 3-O-glucuronide	0.711665	-0.490729	-5.593733	-5.103004	0.43037700
comp_0269_p	pos	N	3,4-Dihydroxyphenylacetone	1.390815	0.475931	12.25905	11.783119	0.00010700
comp_0318_p	pos	N	4-Methoxyphenylacetic acid	1.390815	0.475931	12.25905	11.783119	0.00010700
comp_0689_p	pos	N	Desaminotyrosine	1.390815	0.475931	12.25905	11.783119	0.00010700
comp_1618_p	pos	N	Phenyllactic acid	1.390815	0.475931	12.25905	11.783119	0.00010700
comp_1257_p	pos	N	L-3-Phenyllactic acid	1.380792	0.465496	12.25905	11.793554	0.00015200
comp_1071_p	pos	N	Docosapentaenoic acid	1.347905	0.430719	12.205346	11.774627	0.00001300
comp_1286_p	pos	N	L-Palmitoylcarnitine	0.743919	-0.426783	-1.526163	-1.09938	0.22841000
comp_1816_p	pos	N	PS(18:0/20:3(8Z,11Z,14Z))	1.341492	0.423838	12.8728	12.448962	0.00610100
comp_1842_p	pos	N	PS(20:3(8Z,11Z,14Z)/18:0)	1.341492	0.423838	12.8728	12.448962	0.00610100
comp_0375_p	pos	N	5a-Tetrahydrocorticosterone	1.33994	0.422168	12.77049	12.348322	0.00057200
comp_1988_p	pos	N	Tetrahydrocorticosterone	1.33994	0.422168	12.77049	12.348322	0.00057200
comp_1992_p	pos	N	Tetrahydrodeoxycortisol	1.33994	0.422168	12.77049	12.348322	0.00057200
comp_1101_p	pos	N	Epinephrine	1.324691	0.405656	12.412897	12.007241	0.00152700
comp_1455_p	pos	N	Normetanephrine	1.324691	0.405656	12.412897	12.007241	0.00152700
comp_1073_p	pos	N	Dodecanedioic acid	1.323368	0.404214	12.903669	12.499455	0.00255600
comp_0603_p	pos	N	Cinnamic acid	1.309563	0.389086	13.141104	12.752018	0.05018200
comp_2136_p	pos	N	Ubiquinone-1	1.304204	0.38317	12.29849	11.91532	0.00078600
comp_0585_p	pos	N	Ceramide (d18:1/25:0)	0.785567	-0.348193	12.377061	12.725254	0.00766300
comp_1279_p	pos	N	L-isoleucyl-L-proline	1.265939	0.340208	12.505912	12.165703	0.00711500
comp_1282_p	pos	N	L-leucyl-L-proline	1.263655	0.337603	12.492547	12.154944	0.00738300
comp_1409_p	pos	N	N-Desmethylaminopyrine	1.250706	0.322743	12.086865	11.764122	0.00066400
comp_2130_p	pos	N	Tuftsin	1.241416	0.311986	-2.513095	-2.825081	0.57734600
comp_0138_p	pos	Y	2-Hydroxydecanedioic acid	1.236716	0.306514	12.154697	11.848183	0.01822500
comp_0230_p	pos	N	3-Hydroxysebacic acid	1.236716	0.306514	12.154697	11.848183	0.01822500
comp_0430_p	pos	N	9,12-Hexadecadienoylcarnitine	1.22062	0.287614	12.461718	12.174103	0.06802500
comp_0541_p	pos	N	CE(16:1(9Z))	0.824689	-0.278078	11.858002	12.13608	0.01456000
comp_1355_p	pos	N	LysoPE(22:6(4Z,7Z,10Z,13Z,16Z,19Z)/0:0)	0.83365	-0.262486	-0.455774	-0.193288	0.26039000
comp_1175_p	pos	Y	Glycocholic acid	1.184387	0.244141	12.672554	12.428413	0.05505100
comp_0278_p	pos	N	3',4'-Dihydrodiol	0.847563	-0.238607	11.771593	12.0102	0.01501800
comp_0168_p	pos	N	2-Piperidinone	1.168313	0.224427	12.809905	12.585478	0.17760600
comp_0262_p	pos	N	3-Pyridylacetic acid	1.16279	0.21759	12.098075	11.880484	0.07381700
comp_1486_p	pos	N	p-Aminobenzoic acid	1.16279	0.21759	12.098075	11.880484	0.07381700
comp_2116_p	pos	N	Trigonelline	1.16279	0.21759	12.098075	11.880484	0.07381700
comp_0214_p	pos	N	3-Hydroxy-9-hexadecenoylcarnitine	1.155923	0.209046	11.940078	11.731032	0.02034100
comp_0409_p	pos	Y	8-Hydroxyguanine	1.140009	0.189045	11.899676	11.710631	0.06220800
comp_1984_p	pos	N	Tetradecanoylcarnitine	1.087385	0.120863	12.968744	12.847881	0.47501400
comp_1245_p	pos	N	Isovalerylcarnitine	0.921693	-0.117642	12.57475	12.692392	0.49425100
comp_2154_p	pos	N	Valerylcarnitine	0.921693	-0.117642	12.57475	12.692392	0.49425100
comp_0601_p	pos	Y	Cholic acid glucuronide	1.081009	0.112378	12.378003	12.265624	0.32151400
